# Supplementary material for: Prediction of Acid-Base and Potassium Imbalances in Intensive Care Patients Using Machine Learning Techniques
Source: Diagnostics (Basel). 2023 Mar 18;13(6):1171. doi: 10.3390/diagnostics13061171 (PMC10047445; doi:10.3390/diagnostics13061171)
Supplement: Supplementary file 1 [file diagnostics-13-01171-s001.zip]

Archive with 1 entries (1 files):
- diagnostics-2235807-supplementary.pdf
